# Supplementary material for: Non-Covalent Interactions in the Crystal Structures of Perbrominated Sulfonium Derivatives of the closo-Decaborate Anion
Source: Int J Mol Sci. 2022 Oct 10;23(19):12022. doi: 10.3390/ijms231912022 (PMC9569861; doi:10.3390/ijms231912022)
Supplement: Supplementary file 1 [file ijms-23-12022-s001.zip]

Archive with 2 entries (2 files):
- Supplementary information_part1.pdf
- Supplementary information_part2.pdf
